# Supplementary material for: Improved Peripheral Intravenous Catheter Maintenance by In-Line Mechanical Pulse
Source: Bioengineering (Basel). 2026 Feb 27;13(3):279. doi: 10.3390/bioengineering13030279 (PMC13023797; doi:10.3390/bioengineering13030279)
Supplement: Supplementary file 1 [file bioengineering-13-00279-s001.zip]

Archive with 2 entries (2 files):
- bioengineering-4127543-supplementary File S1.txt
- bioengineering-4127543-supplementary Video S1.MOV
