# Supplementary material for: Improved Peripheral Intravenous Catheter Maintenance by In-Line Mechanical Pulse
Source: Bioengineering (Basel). 2026 Feb 27;13(3):279. doi: 10.3390/bioengineering13030279 (PMC13023797; doi:10.3390/bioengineering13030279)
Supplement: Supplementary file 1 [file bioengineering-13-00279-s001.zip › bioengineering-4127543-supplementary File S1.txt]

import RPi.GPIO as GPIO
import time
import sys
import numpy
import matplotlib.pyplot as plt

LIGHT_SENSOR = 17

lasttime = 0
count = 0
List = []

def break_beam_callback(channel):
    
    if GPIO.input(LIGHT_SENSOR):
        global lasttime
        if lasttime==0:
            lasttime = time.time()
    else:
        now = time.time()
        List.insert(1,(now - lasttime))
        print(now - lasttime)
        global count
        count = count + 1
        print(count)
        print(List)
        lasttime = now
        if len(List) == 8:
            List.pop(0)
            List.insert(0,1.0001)
            List.insert(2,1.0001)
            List.insert(4,1.0001)
            List.insert(6,1.0001)
            List.insert(7,2.0001)
            List.insert(10,1.0001)
            List.insert(12,1.0001)
            List.insert(14,1.0001)
            List.insert(15,1.0001)
            print(List)
            Array = numpy.array(List)
            print("Array: ",Array)
            FFT_values = numpy.fft.fft(Array)
            print(FFT_values)
            magnitude_FFT = (1/16)*(numpy.abs(FFT_values))
            deleted_mag_FFT_values = [0, 9, 10, 11, 12, 13, 14, 15]
            core_mag_FFT_values = numpy.delete(magnitude_FFT, deleted_mag_FFT_values)
            x = numpy.array([0.0625, 0.125, 0.1875, 0.25, 0.3125, 0.375, 0.4375, 0.5])
            y = numpy.array(core_mag_FFT_values)
            quadratic_regression = numpy.poly1d(numpy.polyfit(x, y, 2))
            myline = numpy.linspace(0.0625, 0.5, 100)
            ss_res = numpy.sum((y - quadratic_regression(x))**2)
            ss_tot = numpy.sum((y - numpy.mean(y))**2)
            r2_score = 1 - (ss_res/ss_tot)
            print(r2_score)
            if r2_score >= 0.98 and 0.1 <= y[0] <= 0.14:
                plt.scatter(x,y, color = 'k')
                plt.plot(myline, quadratic_regression(myline), color = 'g', linestyle = 'dashed')
                plt.suptitle("Signal match confirmed", color = 'g', fontsize = "20")
                plt.title(r2_score, color = 'g', fontsize = "12")
                plt.xlabel("frequency reference bin")
                plt.ylabel("vector magnitude") 
                plt.xlim(right=0.5)
                plt.xlim(left=0.0625)
                plt.ylim(top=0.14)
                plt.ylim(bottom=0)
                plt.xticks([0.0625, 0.125, 0.1875, 0.25, 0.3125, 0.375, 0.4375, 0.5])
                plt.show()
            else:
                plt.scatter(x,y, color = 'k')
                plt.plot(myline, quadratic_regression(myline), color = 'r', linestyle = 'dashed')
                plt.suptitle("Absent signal match", color = 'r', fontsize = "20")
                plt.title(r2_score, color = 'r', fontsize = "12")
                plt.xlabel("frequency reference bin")
                plt.ylabel("vector magnitude") 
                plt.xlim(right=0.5)
                plt.xlim(left=0.0625)
                plt.ylim(top=0.14)
                plt.ylim(bottom=0)
                plt.xticks([0.0625, 0.125, 0.1875, 0.25, 0.3125, 0.375, 0.4375, 0.5])
                plt.show()
            exit_program()

def exit_program():
    print("List done...")
    sys.exit(0)

GPIO.setmode(GPIO.BCM)
GPIO.setup(LIGHT_SENSOR, GPIO.IN, pull_up_down=GPIO.PUD_UP)
GPIO.add_event_detect(LIGHT_SENSOR, GPIO.FALLING, callback=break_beam_callback)

message = input("Press enter to quit\n\n")
GPIO.cleanup()
